# Supplementary material for: CALDERA: finding all significant de Bruijn subgraphs for bacterial GWAS
Source: Bioinformatics. 2022 Jun 27;38(Suppl 1):i36–44. doi: 10.1093/bioinformatics/btac238 (PMC9235473; doi:10.1093/bioinformatics/btac238)
Supplement: btac238_Supplementary_Data [file btac238_supplementary_data.zip]

Archive with 3 entries (2 files):
- btac238-suppl_data/
- btac238-suppl_data/ISBM_draft_simpler.pdf
- btac238-suppl_data/supplementary.tex
